# Supplementary material for: Promoter activity dynamics in the lag phase of Escherichia coli
Source: BMC Syst Biol. 2013 Dec 30;7:136. doi: 10.1186/1752-0509-7-136 (PMC3918108; doi:10.1186/1752-0509-7-136)
Supplement: Additional file 2 — Screen data. 140 promoters normalized screen data. [file 1752-0509-7-136-S2.xls]

## Sheet: Sheet1
Promoter activity dynamics in the lag phase of Escherichia coli
Daniel Madar1, Erez Dekel1, Anat Bren1, Anat Zimmer1, Ziv Porat2, Uri Alon1
1Department of Molecular Cell Biology, The Weizmann Institute of Science, Rehovot, 76100, Israel
2Biological Services Unit, The Weizmann Institute of Science, Rehovot, 76100, Israel
Promoter screen normalized mean GFP levels (in M9ARA medium)								Red- lag1 fold change> 2		Blue- lag2 fold change> 1.5
Promoter	Gene Function	\ Time (Hours):	0	0.56	2.06	6.06		Lag1 fold-change		Lag2 fold-change
'ypeA'	predicted acyltransferase with acyl-CoA	'Mean Normalized Data'	0.969448	0.993875	0.993224	1.04345		1.02453		1.05057
[]		'Data Error'	0.0439091	0.00786803	0.0201473	0.0158937
'yajG'	predicted lipoprotein	'Mean Normalized Data'	0.78917	0.699057	0.59693	1.91484		0.756402		3.20782
[]		'Data Error'	0.0342605	0.0691384	0.0538798	0.0495191
'nudC'	NADH pyrophosphatase	'Mean Normalized Data'	1.03079	1.03869	0.836612	1.0939		0.811622		1.30754
[]		'Data Error'	0.122	0.07759	0.17306	0.0265298
'dsrA'	RNA: DsrA RNA; riboregulator of RpoS and H-NS production	'Mean Normalized Data'	0.945802	0.783963	0.960886	1.30935		1.01595		1.36265
[]		'Data Error'	0.0158989	0.145056	0.0531838	0.0759738
'asd'	aspartate-semialdehyde dehydrogenase	'Mean Normalized Data'	0.978963	0.954587	0.975362	1.09109		0.996321		1.11865
[]		'Data Error'	0.0440413	0.0346334	0.0132435	0.00383558
'uspF'	stress-induced protein, ATP-binding protein	'Mean Normalized Data'	1.13227	0.943148	0.955765	0.968821		0.844117		1.01366
[]		'Data Error'	0.149728	0.0378756	0.0529399	0.0589121
'cbpA'	curved DNA-binding protein, DnaJ homologue that	'Mean Normalized Data'	1.03388	1.00224	0.987656	0.976227		0.95529		0.988428
[]		'Data Error'	0.0417508	0.0147041	0.0210015	0.00604515
'aceB'	malate synthase A	'Mean Normalized Data'	1.29551	0.898887	0.61299	1.19261		0.473165		1.94556
[]		'Data Error'	0.0601892	0.236495	0.0911341	0.0851718
'htpX'	predicted endopeptidase, HtpX is a heat shock protein that may be involved in degrading misfolded proteins	'Mean Normalized Data'	0.8325	0.757742	1.07724	1.33252		1.29398		1.23698
[]		'Data Error'	0.0432178	0.0924612	0.00133914	0.0505826
'dnaX'	DNA polymerase III, tau and gamma subunits; DNA elongation factor III (1st module)	'Mean Normalized Data'	3.03502	0.21973	0.297843	0.447404		0.0981352		1.50215
[]		'Data Error'	0.0127131	0.0198463	0.0282249	0.00433449
'lpxC'	UDP-3-O-acyl N-acetylglucosamine deacetylase	'Mean Normalized Data'	1.01578	0.999152	0.948168	1.0369		0.933435		1.09358
[]		'Data Error'	0.0653216	0.0346681	0.0356614	0.0643284
'serU'	tRNA: tRNAserU	'Mean Normalized Data'	1.09757	1.06908	0.679876	1.15347		0.619437		1.6966
[]		'Data Error'	0.0651241	0.00100251	0.031192	0.0349346
'slyB'	outer membrane lipoprotein	'Mean Normalized Data'	1.11845	0.901823	0.96049	1.01923		0.858765		1.06116
[]		'Data Error'	0.0458722	0.138079	0.11009	0.0178829
'ftsH'	protease, ATP-dependent zinc-metallo	'Mean Normalized Data'	1.08476	0.706789	0.941577	1.26688		0.868006		1.34548
[]		'Data Error'	0.0402787	0.0575874	0.12316	0.0252943
'pheL'	pheA (amino acid) gene leader peptide	'Mean Normalized Data'	0.866805	0.863748	0.7377	1.53175		0.851056		2.07638
[]		'Data Error'	0.00922561	0.00363075	0.163513	0.157918
'ilvL'	ilvG (amino acid) operon leader peptide	'Mean Normalized Data'	1.18223	0.639829	0.992089	NaN		0.839168		#VALUE!
[]		'Data Error'	0.0734343	0.0733228	0.0687315	NaN
'araB'	Ribulokinase catalyzes the phosphorylation of L-ribulose to L-ribulose-5-phosphate, the second step in the L-arabinose degradation pathway	'Mean Normalized Data'	0.107466	0.0959382	0.292857	3.50374		2.72512		11.964
[]		'Data Error'	0.00804648	0.00914853	0.0125405	0.0046545
'argA'	N-alpha-acetylglutamate synthase (amino-acid acetyltransferase)	'Mean Normalized Data'	0.945304	0.754048	1.08153	1.21912		1.1441		1.12722
[]		'Data Error'	0	0	0	0
'rrnB'	RNA: rrsB 16S ribosomal RNA	'Mean Normalized Data'	1.04039	0.86984	0.914797	1.17497		0.879279		1.2844
[]		'Data Error'	0.0616484	0.0836789	0.0480927	0.0703227
'tyrA'	bifunctional: chorismate mutase T; prephenate dehydrogenase	'Mean Normalized Data'	0.906553	0.75005	1.0032	1.34019		1.10661		1.33592
[]		'Data Error'	0	0	0	0
'rplN'	50S ribosomal subunit protein L14	'Mean Normalized Data'	1.24631	0.950147	0.714189	1.08935		0.573042		1.5253
[]		'Data Error'	0	0	0	0
'araF'	high affinity ATP-driven arabinose transporter system utilizing AraF as a binding protein	'Mean Normalized Data'	0.205599	0.161234	0.926823	2.70634		4.50791		2.92002
[]		'Data Error'	0	0	0	0
'araE'	MFS family, L-arabinose: proton symport protein (low-affinity transporter)	'Mean Normalized Data'	0.107916	0.0981023	0.368666	3.42532		3.41623		9.29109
[]		'Data Error'	0	0	0	0
'ihfB'	integration host factor (IHF), DNA-binding	'Mean Normalized Data'	1.05481	1.04165	1.02407	0.879469		0.970851		0.858801
[]		'Data Error'	0.000370499	0.00208965	0.000730974	0.00245013
'gmk'	guanylate kinase	'Mean Normalized Data'	1.02629	0.980186	1.05394	0.939585		1.02694		0.8915
[]		'Data Error'	0.0307403	0.067038	0.0245394	0.0117582
'fliY'	cystine transporter subunit	'Mean Normalized Data'	0.996959	0.988718	0.974474	1.03985		0.977447		1.06709
[]		'Data Error'	0.0107119	0.0123536	0.0163534	0.0394189
'rmf'	ribosome modulation factor	'Mean Normalized Data'	1.07125	1.09856	0.742537	1.08766		0.693152		1.46479
[]		'Data Error'	0.0968142	0.0950852	0.265361	0.0734616
'rimJ'	ribosomal-protein-S5-alanine	'Mean Normalized Data'	0.943079	0.937323	0.940121	1.17948		0.996864		1.2546
[]		'Data Error'	0.00175933	0.00020748	0.00789525	0.00986206
'cld'	regulator of length of O-antigen component of	'Mean Normalized Data'	0.956762	0.94002	0.925282	1.17794		0.967098		1.27306
[]		'Data Error'	0.0196527	0.0192542	0.0178163	0.0567233
'cirA'	catecholate siderophore receptor CirA	'Mean Normalized Data'	1.08818	1.07419	1.04282	0.794815		0.958314		0.762182
[]		'Data Error'	0.00335487	0.004915	0.00430742	0.0125773
'ycbK'	conserved protein	'Mean Normalized Data'	0.947732	0.917189	0.934485	1.20059		0.986022		1.28477
[]		'Data Error'	0.00565664	0.00635863	0.00419206	0.00782321
'sodC'	superoxide dismutase, Cu, Zn	'Mean Normalized Data'	1.1631	1.08886	1.05076	0.697272		0.903412		0.663587
[]		'Data Error'	0.00270235	0.0055936	0.00472233	0.00183108
'evgA'	DNA-binding response regulator in two-component	'Mean Normalized Data'	1.0448	1.03355	0.994469	0.92718		0.951823		0.932336
[]		'Data Error'	0.00160859	0.00536213	0.000640875	0.00311266
'cytR'	DNA-binding transcriptional dual regulator	'Mean Normalized Data'	0.971772	0.948144	0.969574	1.11051		0.997738		1.14536
[]		'Data Error'	0.00406021	0.00832574	0.00895401	0.0132195
'ftsN'	essential cell division protein, epimerase- or mutase-like (2nd module)	'Mean Normalized Data'	0.991925	0.961864	0.946246	1.09996		0.953949		1.16245
[]		'Data Error'	0.00209223	0.00429036	0.00148615	0.00368428
'uspB'	universal stress (ethanol tolerance) protein B	'Mean Normalized Data'	1.11299	1.01776	1.00651	0.862744		0.90433		0.857164
[]		'Data Error'	0.0284703	0.0318978	0.0175565	0.020984
'elaB'	ElaB is a paralog of YqjD, an inner membrane protein that associates with the ribosome. Overexpressed ElaB is present in the ribosome fraction	'Mean Normalized Data'	1.09631	1.128	1.11205	0.663636		1.01436		0.596769
[]		'Data Error'	0.0377179	0.0564434	0.0463054	0.140467
'asnS'	asparaginyl tRNA synthetase	'Mean Normalized Data'	0.964175	0.951383	0.943965	1.14048		0.97904		1.20818
[]		'Data Error'	0.00542066	0.000291812	0.00178949	0.00392298
'pyrB'	aspartate carbamoyltransferase, catalytic	'Mean Normalized Data'	0.581593	0.57185	0.633318	2.21324		1.08894		3.49467
[]		'Data Error'	0.0039244	0.00289254	0.0485033	0.0416864
'mscS'	mechanosensitive channel	'Mean Normalized Data'	1.10159	1.05026	1.01436	0.83379		0.920808		0.821989
[]		'Data Error'	0.00388644	0.00946761	0.00417547	0.0014057
'gadB'	glutamate decarboxylase B, PLP-dependent	'Mean Normalized Data'	1.09847	1.05547	1.0569	0.789159		0.962157		0.746674
[]		'Data Error'	0.00837955	0.016883	0.00735083	0.0326134
'crl'	sigma factor-binding protein, stimulates RNA	'Mean Normalized Data'	0.988828	0.907005	0.952604	1.15156		0.963367		1.20886
[]		'Data Error'	0.0113203	0.0784424	0.0122753	0.102038
'gadW'	transcriptional activator of gadA and gadBC in	'Mean Normalized Data'	1.13568	1.11753	1.10791	0.638884		0.975554		0.576656
[]		'Data Error'	0.0210541	0.0335392	0.0290608	0.0836541
'wrbA'	NAD(P)H:quinone oxidoreductase	'Mean Normalized Data'	1.1051	1.1291	1.1235	0.6423		1.01664		0.571698
[]		'Data Error'	0.0236052	0.0350591	0.0354265	0.0940908
'serA'	D-3-phosphoglycerate dehydrogenase	'Mean Normalized Data'	0.871285	0.865745	0.822308	1.44066		0.943788		1.75197
[]		'Data Error'	0.0269292	0.0385678	0.0419885	0.107486
'rpoH'	RNA polymerase, sigma 32 (sigma H) factor	'Mean Normalized Data'	1.0048	1.00463	1.02447	0.966098		1.01958		0.943018
[]		'Data Error'	0.00783705	0.00310638	0.0105466	0.0152772
'rpoE'	RNA polymerase, sigma 24 (sigma E) factor	'Mean Normalized Data'	1.12677	0.950748	0.971812	0.950673		0.862478		0.978248
[]		'Data Error'	0.00477704	0.00247099	0.00350293	0.00119689
'ompC'	outer membrane porin protein C	'Mean Normalized Data'	1.11873	0.982806	0.998162	0.900307		0.892231		0.901965
[]		'Data Error'	0.00170852	0.0226662	0.00195216	0.0229099
'rpsO'	30S ribosomal subunit protein S15	'Mean Normalized Data'	1.10277	0.979358	0.974757	0.943114		0.883917		0.967538
[]		'Data Error'	0.00252935	0.00361736	0.00410375	0.00204297
'rpsJ'	30S ribosomal subunit protein S10	'Mean Normalized Data'	1.11694	0.953703	0.97643	0.952929		0.874203		0.975932
[]		'Data Error'	0.00172124	0.00250422	0.00858589	0.00780291
'rplY'	50S ribosomal subunit protein L25	'Mean Normalized Data'	1.14425	0.967913	0.91252	0.975321		0.797486		1.06882
[]		'Data Error'	0.0301183	0.0214621	0.060058	0.00847762
'hipB'	antitoxin of HipAB toxin-antitoxin system	'Mean Normalized Data'	1.12763	0.971647	0.987378	0.913347		0.875624		0.925023
[]		'Data Error'	0.00446407	5.491e-06	0.00322981	0.00123975
'hdeD'	acid-resistance membrane protein	'Mean Normalized Data'	1.13287	1.01023	0.906704	0.950193		0.800359		1.04796
[]		'Data Error'	0.0272473	0.00961553	0.0663889	0.0295261
'fecI'	KpLE2 phage-like element; RNA polymerase, sigma	'Mean Normalized Data'	1.06791	1.04143	1.05704	0.833624		0.98982		0.788642
[]		'Data Error'	0.0223556	0.00809298	0.00468155	0.0095811
'racR'	Rac prophage; predicted DNA-binding	'Mean Normalized Data'	1.10456	0.999643	0.989188	0.906609		0.895549		0.916518
[]		'Data Error'	0.00685278	0.00303383	0.000419615	0.00946699
'ppa'	inorganic pyrophosphatase	'Mean Normalized Data'	1.11212	0.961384	0.99132	0.935179		0.891381		0.943367
[]		'Data Error'	0.00445755	0.00206877	0.00519265	0.00758144
'cvpA'	membrane protein required for colicin V	'Mean Normalized Data'	1.06892	0.908738	1.0076	1.01474		0.942626		1.00709
[]		'Data Error'	0.0168601	0.0472925	0.0336169	0.00318456
'yafL'	predicted lipoprotein and C40 family peptidase	'Mean Normalized Data'	1.12816	1.01127	0.901492	0.959076		0.799082		1.06388
[]		'Data Error'	0.0151034	0.0205383	0.0720389	0.0363972
'trmU'	Enzyme: tRNA-specific 2-thiouridylase	'Mean Normalized Data'	0.960208	1.02561	1.03684	0.977334		1.07981		0.942606
[]		'Data Error'	0.0125784	0.00810104	0.000240952	0.0204384
'gadX'	DNA-binding transcriptional dual regulator	'Mean Normalized Data'	1.57858	0.852336	0.879968	0.689118		0.557444		0.783118
[]		'Data Error'	0.559077	0.228721	0.185928	0.144429
'seqA'	regulatory protein for replication initiation	'Mean Normalized Data'	1.39115	0.904808	0.854298	0.849748		0.614096		0.994674
[]		'Data Error'	0.401064	0.11432	0.163942	0.122801
'pheM'	phenylalanyl-tRNA synthetase operon leader	'Mean Normalized Data'	1.36061	0.818681	0.837183	0.983525		0.6153		1.1748
[]		'Data Error'	0.349425	0.255632	0.0645522	0.0292409
'hupB'	HU, DNA-binding transcriptional regulator, beta	'Mean Normalized Data'	1.08648	1.08236	0.976226	0.854933		0.898521		0.875753
[]		'Data Error'	0.168353	0.0621052	0.1009	0.129559
'rnk'	regulator of nucleoside diphosphate kinase	'Mean Normalized Data'	1.04783	1.00929	1.00371	0.939163		0.957893		0.93569
[]		'Data Error'	0.0547976	0.00627356	0.0236852	0.0248387
'pldB'	lysophospholipase L2	'Mean Normalized Data'	1.02986	1.00056	1.0269	0.942681		0.997129		0.917987
[]		'Data Error'	0.0467237	0.0156041	0.0183126	0.012807
'phoH'	conserved protein with nucleoside triphosphate, PhoH protein has ATP binding activity. PhoH has similarity to the N-terminal domain of superfamily I helicases	'Mean Normalized Data'	1.06104	1.0484	0.911476	0.979087		0.859042		1.07418
[]		'Data Error'	0.0890786	0.0223857	0.113992	0.00252782
'gatY'	D-tagatose 1,6-bisphosphate aldolase 2	'Mean Normalized Data'	1.09748	1.01163	1.00312	0.88777		0.91402		0.885008
[]		'Data Error'	0.0466852	0.0403807	0.00943931	0.00313481
'dmsA'	dimethyl sulfoxide reductase, anaerobic, subunit	'Mean Normalized Data'	1.05215	1.01244	1.05095	0.884461		0.998866		0.84158
[]		'Data Error'	0.0375246	0.0303209	0.0428232	0.0356195
'leuS'	leucyl-tRNA synthetase	'Mean Normalized Data'	1.05406	1.00006	0.983231	0.962639		0.9328		0.979057
[]		'Data Error'	0.0679459	0.0129219	0.0285299	0.026494
'sigmaS'	RNA polymerase, sigma S (sigma 38) factor	'Mean Normalized Data'	1.07008	1.05816	1.05047	0.821293		0.981677		0.781834
[]		'Data Error'	0.000659285	0.000986356	0.0018782	0.00220527
'HV13'	sigma70 syntetic reporter (consensus promoter)	'Mean Normalized Data'	0.922195	1.07671	1.09618	0.904923		1.18866		0.825528
[]		'Data Error'	0.131948	0.0200778	0.018997	0.0955137
'trpL'	trp operon leader peptide	'Mean Normalized Data'	0.970871	1.08492	1.07353	0.870677		1.10574		0.811043
[]		'Data Error'	0.00119142	0.00483684	0.000204559	0.0058237
'rrnH'	RNA: rrsH 16S ribosomal RNA	'Mean Normalized Data'	0.934218	0.930961	0.948916	1.1859		1.01573		1.24975
[]		'Data Error'	0.00195281	0.00270791	0.00474204	8.13221e-05
'rrlA'	RNA: 23S ribosomal RNA (rrlA)	'Mean Normalized Data'	1.27167	0.777996	0.785682	1.16465		0.617834		1.48234
[]		'Data Error'	0.0432893	0.0319297	0.0176053	0.0928243
'ribB'	3,4-dihydroxy-2-butanone-4-phosphate synthase	'Mean Normalized Data'	1.09869	0.996053	0.976795	0.928464		0.889056		0.95052
[]		'Data Error'	0.00645907	0.00411424	0.00425312	0.0148264
'panD'	aspartate 1-decarboxylase	'Mean Normalized Data'	1.03551	0.943734	0.97521	1.04554		0.941764		1.07212
[]		'Data Error'	0.00385825	0.00355172	0.00302396	0.00333049
'ompA'	outer membrane protein A (3a;II*;G;d)	'Mean Normalized Data'	0.916031	1.11616	1.1142	0.853607		1.21633		0.766117
[]		'Data Error'	0.0232905	0.0259434	0.0309504	0.0801843
'fes'	enterobactin/ferric enterobactin esterase	'Mean Normalized Data'	0.951699	1.03319	1.04595	0.969159		1.09904		0.92658
[]		'Data Error'	0.00157238	0.00340358	0.000387489	0.00536345
'cspD'	inhibitor of DNA replication, cold shock protein	'Mean Normalized Data'	0.93858	1.02573	1.06724	0.968446		1.13708		0.90743
[]		'Data Error'	0.0200361	0.00459048	0.00792363	0.016703
'corA'	magnesium/nickel/cobalt transporter	'Mean Normalized Data'	0.766024	0.981617	1.00699	1.24536		1.31457		1.23671
[]		'Data Error'	0.00230158	0.00305045	0.00336059	0.00410946
'ybgI'	conserved metal-binding protein, NIF3 family	'Mean Normalized Data'	0.864234	0.987354	1.05861	1.0898		1.22491		1.02947
[]		'Data Error'	0.00146594	0.0102268	0.0123336	0.000640903
'ybgC'	acyl-CoA thioesterase, involved in phospholipid	'Mean Normalized Data'	0.972046	1.03177	1.02856	0.967629		1.05814		0.940764
[]		'Data Error'	0.00294211	0.001549	0.00550796	0.00999907
'ybeB'	ribosome-associated protein	'Mean Normalized Data'	0.970024	0.916802	0.903201	1.20997		0.931112		1.33965
[]		'Data Error'	0.00245881	0.0110376	0.00556834	0.0190648
'yfaY'	conserved protein	'Mean Normalized Data'	1.12081	0.942807	0.962432	0.973953		0.858694		1.01197
[]		'Data Error'	0.000575804	0.00182274	0.00180974	0.00056281
'U139'	Promoterless plasmid (for background measurements)	'Mean Normalized Data'	0.959139	1.01035	0.931876	1.09864		0.971576		1.17896
[]		'Data Error'	0.000339011	0.0221319	0.0196877	0.0414806
'yejL'	conserved protein, UPF0352 family	'Mean Normalized Data'	0.913706	1.01464	1.01328	1.05838		1.10898		1.04451
[]		'Data Error'	0.00362282	0.00218188	0.00110629	0.00469841
'ycgE'	repressor of blue light-responsive genes	'Mean Normalized Data'	0.9311	1.03504	1.0305	1.00336		1.10675		0.973661
[]		'Data Error'	0.00178497	0.00463869	0.00331809	0.00310557
'ybiH'	predicted DNA-binding transcriptional regulator	'Mean Normalized Data'	1.01305	1.05986	1.05625	0.870848		1.04264		0.824475
[]		'Data Error'	0.00747239	0.00401651	0.00170426	0.0131932
'ubiX'	3-octaprenyl-4-hydroxybenzoate carboxy-lyase	'Mean Normalized Data'	0.602191	1.00249	0.263241	2.13208		0.437139		8.09935
[]		'Data Error'	0.56294	0.0307199	0.255043	0.787263
'fhuF'	ferric iron reductase involved in ferric	'Mean Normalized Data'	0.951321	1.06637	1.04097	0.941336		1.09424		0.904285
[]		'Data Error'	0.0107509	0.00643822	0.00564021	0.0228294
'yrbL'	Transcription of yrbL is regulated by Mg2+ via the PhoP/PhoQ system	'Mean Normalized Data'	0.975382	0.959121	0.984506	1.08099		1.00935		1.098
[]		'Data Error'	0.0345445	0.0435339	0.033326	0.0423154
'mltD'	predicted membrane-bound lytic murein	'Mean Normalized Data'	0.852814	0.96364	0.96246	1.22109		1.12857		1.26871
[]		'Data Error'	0.020455	0.0186192	0.0205645	0.0596387
'fepA'	outer membrane porin, receptor for ferric enterobactin (enterochelin) and colicins B and D	'Mean Normalized Data'	0.997805	1.07752	1.13126	0.793424		1.13374		0.701366
[]		'Data Error'	0.00372926	0.00440946	0.00201031	0.00133011
'phoB'	response regulator in two-component regulatory system with PhoR (or CreC), regulates pho regulon (OmpR family)	'Mean Normalized Data'	0.876657	0.875168	0.84544	1.40274		0.964391		1.65918
[]		'Data Error'	0.00454772	0.00711748	0.00861012	0.0111799
'crp'	crp syntetic reporter	'Mean Normalized Data'	1.17017	0.532432	1.18611	1.11129		1.01362		0.936922
[]		'Data Error'	0.169663	0.519382	0.154543	0.195175
'dps'	stress response DNA-binding protein; starvation induced resistance to H2O2	'Mean Normalized Data'	0.971049	1.12793	1.19204	0.708979		1.22758		0.594759
[]		'Data Error'	0.00276567	0.00164145	0.00155276	0.000428545
'pstS'	ABC superfamily (bind_prot), high-affinity phosphate transporter	'Mean Normalized Data'	0.809294	0.766127	0.786237	1.63834		0.971509		2.08378
[]		'Data Error'	0.0217259	0.00873052	0.014907	0.0453634
'rsd'	stationary phase protein, binds sigma 70 RNA	'Mean Normalized Data'	0.88266	0.936816	0.958475	1.22205		1.08589		1.27499
[]		'Data Error'	0.00400206	0.0071876	0.00257716	0.0057627
'pstC'	ABC superfamily (membrane), high-affinity phosphate transporter	'Mean Normalized Data'	0.984395	1.0248	1.02601	0.964799		1.04228		0.940339
[]		'Data Error'	0.00245049	0.00442023	0.0134795	0.00660879
'cyaA'	adenylate cyclase	'Mean Normalized Data'	1.03354	1.01999	0.997454	0.949022		0.965089		0.951444
[]		'Data Error'	0.0039415	0.00544151	0.000517481	0.0020175
'yedP'	predicted mannosyl-3-phosphoglycerate	'Mean Normalized Data'	1.11198	1.05961	1.0438	0.784603		0.938689		0.751677
[]		'Data Error'	0.00290959	0.0120396	0.0105026	0.0196325
'modF'	putative ABC superfamily (atp_bind), molybdenum transporter	'Mean Normalized Data'	0.630068	0.744126	0.813678	1.81213		1.29141		2.22708
[]		'Data Error'	0.00306958	0.00253385	0.00541072	0.00594645
'relA'	(p)ppGpp synthetase I (GTP pyrophosphokinase)	'Mean Normalized Data'	0.946711	0.952564	0.899539	1.20119		0.950173		1.33534
[]		'Data Error'	0.0133186	0.0131703	0.0152059	0.0153542
'tonB'	membrane spanning protein in TonB-ExbB-ExbD	'Mean Normalized Data'	1.13875	1.05377	1.04037	0.767103		0.913609		0.737334
[]		'Data Error'	0.0176284	0.0146672	0.00593149	0.00802076
'fepD'	ABC superfamily (membrane), ferric enterobactin (enterochelin) transporter	'Mean Normalized Data'	1.06969	1.07254	1.07518	0.782585		1.00513		0.727866
[]		'Data Error'	0.000867042	0.0109502	0.0140197	0.0258369
'gyrB'	The GyrB subunit of DNA gyrase is required for the ATPase activity of the enzyme	'Mean Normalized Data'	1.01594	0.993525	0.971908	1.01862		0.956656		1.04807
[]		'Data Error'	0.00960453	0.00407204	0.00138051	0.0122961
'yehS'	conserved protein, DUF1456 family	'Mean Normalized Data'	1.02661	0.987019	0.98132	1.00505		0.955882		1.02418
[]		'Data Error'	0.00997848	0.0068524	0.00285178	0.000274295
'fhuC'	ABC superfamily (atp_bind), hydroxymate-dependent iron transport	'Mean Normalized Data'	0.857009	0.933842	0.904583	1.30456		1.05551		1.44217
[]		'Data Error'	0.0483343	0.0135915	0.00567776	0.0404206
'rpoS'	sigma S (sigma 38) factor of RNA polymerase, major sigmafactor during stationary phase	'Mean Normalized Data'	0.942312	0.972217	1.01645	1.06902		1.07867		1.05172
[]		'Data Error'	0.00889075	0.00424564	0.04155	0.0546864
'yfeY'	RpoE-regulated lipoprotein	'Mean Normalized Data'	0.835227	0.91167	0.91847	1.33463		1.09967		1.4531
[]		'Data Error'	0.0079679	0.0107982	0.00161294	0.00444327
'katG'	catalase; hydroperoxidase HPI(I)	'Mean Normalized Data'	0.433826	0.63158	1.28354	1.65105		2.95866		1.28632
[]		'Data Error'	0.00499356	0.0512881	0.132778	0.179073
'oxyR'	regulatory protein sensor for oxidative stress, regulates intracellular hydrogen peroxide (LysR family)	'Mean Normalized Data'	0.920384	0.933853	0.973476	1.17229		1.05768		1.20423
[]		'Data Error'	0.00334521	0.00378464	0.0328344	0.0257045
'infA'	translation initiation factor IF-1	'Mean Normalized Data'	0.727617	0.901959	0.904314	1.46611		1.24284		1.62124
[]		'Data Error'	0.0111528	0.0104673	0.00966769	0.0312878
'phoR'	regulatory protein sensor for oxidative stress, regulates intracellular hydrogen peroxide (LysR family)	'Mean Normalized Data'	0.671484	1.05635	0.984103	1.28807		1.46557		1.30887
[]		'Data Error'	0.0184644	0.052363	0.0511801	0.0196473
'chaB'	regulatory protein sensor for oxidative stress, regulates intracellular hydrogen peroxide (LysR family)	'Mean Normalized Data'	1.06452	1.06582	1.05171	0.817941		0.987964		0.777723
[]		'Data Error'	0.011016	0.000657697	0.00543812	0.0157964
'osmC'	resistance protein, osmotically inducible	'Mean Normalized Data'	1.06805	1.1107	1.06445	0.756803		0.996634		0.710979
[]		'Data Error'	0.000366161	0.012121	0.000555956	0.0130431
'sufI'	FtsP (SufI) is a component of the cell division machinery that is required during stress conditions and may play a role in stabilizing the assembly of the divisome	'Mean Normalized Data'	0.739945	0.809668	1.17854	1.27185		1.59274		1.07917
[]		'Data Error'	0.00101862	0.000793385	0.0755918	0.0737798
'yohL'	putative cytoplasmic protein	'Mean Normalized Data'	1.00717	0.920755	0.932096	1.13997		0.925456		1.22302
[]		'Data Error'	0.0139346	0.00494698	0.0150259	0.00603821
'tktB'	transketolase 2, isozyme	'Mean Normalized Data'	1.05548	0.873583	0.930135	1.1408		0.88124		1.22648
[]		'Data Error'	0.0104366	0.0234535	0.000824018	0.033066
'hepA'	HepA causes increased recycling of RNA Polymerase and activates transcription under conditions under which the DNA is expected to be tightly supercoiled	'Mean Normalized Data'	0.946636	0.854199	0.980185	1.21898		1.03544		1.24362
[]		'Data Error'	0.0108597	0.0492665	0.0100079	0.0283988
'entC'	isochorismate synthetase, enterochelin biosynthesis	'Mean Normalized Data'	1.08558	0.932602	0.96466	1.01715		0.888609		1.05442
[]		'Data Error'	0.0188666	0.0288521	0.0368517	0.0845705
'glnB'	regulatory protein (P-II) for nitrogen assimilation by glutamine synthetase (ATase)	'Mean Normalized Data'	1.04743	0.810445	0.890468	1.25166		0.850146		1.40562
[]		'Data Error'	0.00462756	0.0237449	0.00612784	0.0129895
'rpoZ'	RNA polymerase, omega subunit	'Mean Normalized Data'	0.807326	0.736102	0.788219	1.66835		0.976333		2.11661
[]		'Data Error'	0.00966123	0.0158726	0.00654959	0.012761
'fepB'	ABC superfamily (peri_perm), ferric enterobactin (enterochelin) tranporter	'Mean Normalized Data'	1.04583	0.929964	0.960976	1.06323		0.918865		1.10641
[]		'Data Error'	0.0266392	0.038031	0.0346078	0.099278
'argI'	argI, encoding ornithine carbamoyltransferase, which catalyze the sixth step of arginine biosynthesis	'Mean Normalized Data'	0.862946	0.443665	0.920883	1.77251		1.06714		1.92479
[]		'Data Error'	0.0513467	0.183592	0.0596969	0.0725485
'soxR'	redox-sensing transcriptional activator SoxR, contains iron-sulfur center for redox-sensing (MerR family)	'Mean Normalized Data'	1.05678	0.947987	0.966429	1.02881		0.914508		1.06455
[]		'Data Error'	0.126786	0.0934667	0.00271299	0.0360327
'yohM'	RcnA (yohM) is a membrane-bound efflux system for nickel and cobalt resistance	'Mean Normalized Data'	0.884773	0.813733	0.941876	1.35962		1.06454		1.44352
[]		'Data Error'	0.0122041	0.0389854	0.0461081	0.0972977
'amiC'	N-acetylmuramoyl-L-alanine amidase	'Mean Normalized Data'	1.31652	0.618308	0.705752	1.35942		0.536073		1.9262
[]		'Data Error'	0.172587	0.173661	0.160313	0.161387
'fur'	transcriptional repressor of iron-responsive genes (Fur family) (ferric uptake regulator)	'Mean Normalized Data'	0.735074	0.773338	0.920267	1.57132		1.25194		1.70746
[]		'Data Error'	0.117964	0.265404	0.189179	0.572548
'iscR'	the transcription factor IscR, for "Iron-sulfur cluster Regulator,"	'Mean Normalized Data'	1.05156	0.908223	1.00712	1.0331		0.957736		1.0258
[]		'Data Error'	0.002913	0.0026363	0.0128817	0.012605
'cspA'	major cold shock protein and was shown to be detected only during early-log-phase growth at 37°C and during log phase after a shift from 37°C to 10°C	'Mean Normalized Data'	1.03943	0.777211	0.838244	1.34512		0.806447		1.60468
[]		'Data Error'	0.0749637	0.0616285	0.0159454	0.152538
'iscS'	Cysteine desulfurase (IscS) catalyzes the transfer of sulfur and selenium from cysteine and selenocysteine to a range of recipients	'Mean Normalized Data'	2.45045	0.314288	0.354735	0.880523		0.144763		2.4822
[]		'Data Error'	0.246667	0.0314619	0.0205374	0.298666
'hisL'	leader peptide of the hisLGDCBHAFI operon (histidine biosynthesis pathway)	'Mean Normalized Data'	1.23598	0.814489	0.921145	1.02839		0.745275		1.11642
[]		'Data Error'	0.0171068	0.0266222	0.024854	0.0153386
'soxS'	transcriptional activator of superoxide response regulon (AraC/XylS family)	'Mean Normalized Data'	0.739463	0.66033	1.3411	1.25911		1.81362		0.93886
[]		'Data Error'	0.0430433	0.157676	0.383959	0.18324
'chaC'	A chaC mutant shows a defect in swarming motility, but no significant defect in swimming motility	'Mean Normalized Data'	2.29688	0.492991	0.538743	0.671388		0.234554		1.24621
[]		'Data Error'	0.000584542	0.00801717	0.0118656	0.0032639
'rihC'	ribonucleoside hydrolase	'Mean Normalized Data'	0.693337	0.606658	0.852738	1.84727		1.2299		2.16628
[]		'Data Error'	0.160752	0.119408	0.00756141	0.272599
'prlC'	oligopeptidase A	'Mean Normalized Data'	1.09309	1.05149	0.957667	0.897757		0.876112		0.937442
[]		'Data Error'	0.00171225	0.0337768	0.0388533	0.00678876
